# Supplementary material for: Epistemic Trust Is a Critical Success Factor in Psychosomatic Rehabilitation—Results from a Naturalistic Multi-Center Observational Study
Source: J Clin Med. 2023 Dec 28;13(1):177. doi: 10.3390/jcm13010177 (PMC10780285; doi:10.3390/jcm13010177)
Supplement: Supplementary file 1 [file jcm-13-00177-s001.zip]

Archive with 1 entries (1 files):
- jcm-2774667-supplementary.pdf
